# Supplementary material for: Predictors of Post-Exercise Energy Intake in Adolescents Ranging in Weight Status from Overweight to Severe Obesity
Source: Nutrients. 2022 Jan 5;14(1):223. doi: 10.3390/nu14010223 (PMC8747392; doi:10.3390/nu14010223)
Supplement: Supplementary file 1 [file nutrients-14-00223-s001.zip]

Archive with 1 entries (1 files):
- nutrients-1496258-supplementary.pdf
